# Supplementary material for: The Impact of Varying Enzymatic Pretreatment Durations of Wheat Gluten on the Flavour Characteristics of High-Moisture Plant-Based Extrudates
Source: Foods. 2026 Mar 6;15(5):912. doi: 10.3390/foods15050912 (PMC12984281; doi:10.3390/foods15050912)
Supplement: Supplementary file 1 [file foods-15-00912-s001.zip]

Archive with 1 entries (1 files):
- foods-4133267-supplementary.pdf
